# Supplementary material for: Cytokine Profiling for the Prediction of Lethality and High-Dose Exposure in a Murine Partial Body Irradiation Model
Source: Int J Mol Sci. 2026 Apr 1;27(7):3213. doi: 10.3390/ijms27073213 (PMC13073184; doi:10.3390/ijms27073213)
Supplement: Supplementary file 1 [file ijms-27-03213-s001.zip › Table S1 Key cytokine values.xlsx]

## Sheet: Sheet1
Table S1: Mean, Standard Deviation, and Coefficient of Variance (CV%) of Key Serum Cytokines (Log2 (concentration) pg/mL)
		GDF15			FLT3L			BAFF			IL-7			IL-18			Erythropoietin			TNFa			sFas			IL-22
Day	Dose (Gy)	Mean	SD	%CV	Mean	SD	%CV	Mean	SD	%CV	Mean	SD	%CV	Mean	SD	%CV	Mean	SD	%CV	Mean	SD	%CV	Mean	SD	%CV	Mean	SD	%CV
d0	0	6.4275	0.503082	7.82703	7.45	0.256645	3.4449	11.15	0.359815	3.22704	-1.705	1.11201	-65.2205	7.7925	0.105948	1.35962	6.585	1.06453	16.166	4.66	0.729703	15.6589	6.9275	0.777062	11.2171	2.715	0.128193	4.72164
d1	12	9.6675	0.148857	1.53976	9.675	0.114455	1.183	12.7325	0.564351	4.43236	1.25	0.526941	42.1553	7.6725	0.088459	1.15294	6.5075	0.909263	13.9725	4.5575	0.157982	3.46642	6.6275	0.210456	3.17549	2.705	0.21362	7.89721
	13	9.8875	0.194658	1.96873	9.615	0.0911043	0.947523	13.1075	0.599131	4.5709	1.145	0.703397	61.432	7.6275	0.174619	2.28933	6.7025	0.642722	9.58929	4.26	0.057735	1.35528	6.5425	0.249316	3.81071	2.38	0.274833	11.5476
	14	9.8125	0.160702	1.63772	9.5475	0.0736546	0.771454	13.335	0.246374	1.84757	0.99	0.708096	71.5249	7.585	0.18735	2.47001	5.805	1.10359	19.0109	4.2575	0.364817	8.56882	6.5975	0.355375	5.38652	2.9825	0.584373	19.5934
	15	9.82	0.234663	2.38964	9.69	0.189561	1.95625	13.0025	0.662942	5.09857	1.1925	0.278852	23.3838	7.6425	0.14477	1.89427	5.1425	1.46596	28.5067	4.09	0.454386	11.1097	6.865	0.390768	5.69218	2.8425	0.258247	9.08522
	16	9.995	0.347994	3.48168	9.7175	0.188215	1.93687	13.06	0.581206	4.45027	1.01	0.438938	43.4592	7.64	0.0778888	1.01949	5.105	1.00937	19.7722	4.21	0.278927	6.62533	6.775	0.132791	1.96001	2.975	0.44486	14.9533
d3	12	9.49	0.172627	1.81904	10.65	0.130384	1.22426	13.985	0.331713	2.37192	1.54	0.455119	29.5532	8.115	0.120139	1.48045	7.6275	0.294321	3.85869	5.445	0.246103	4.5198	6.9275	0.142916	2.06303	6.4475	0.363444	5.63698
	13	9.4325	0.160702	1.7037	10.615	0.100167	0.943632	14.2125	0.386814	2.72165	1.475	0.296479	20.1003	8.3025	0.352645	4.24745	7.1125	0.539035	7.57869	5.335	0.285248	5.34674	6.535	0.154596	2.36567	6.5925	0.437978	6.64358
	14	9.405	0.243516	2.58922	10.54	0.248596	2.3586	13.695	0.532447	3.88789	1.97	0.694886	35.2734	8.62	0.665582	7.72137	7.7175	0.979843	12.6964	6.0475	0.823949	13.6246	7.035	0.271846	3.86419	8.5175	0.573897	6.73786
	15	9.4875	0.117863	1.2423	10.5925	0.057373	0.541638	13.63	0.683569	5.01518	1.6075	0.109049	6.78376	8.445	0.0834666	0.988355	7.2	0.413683	5.74559	5.1925	0.278732	5.36798	6.9675	0.143614	2.0612	8.315	0.660581	7.94444
	16	9.4875	0.155885	1.64305	10.5925	0.151877	1.43382	13.63	0.164215	1.20481	1.6075	0.640755	39.8603	8.445	0.0665207	0.787693	7.2	0.845394	11.7416	5.1925	0.190175	3.6625	6.9675	0.0939415	1.34828	8.315	0.527786	6.3474
d7	12	8.3475	0.253163	3.0328	10.5825	0.286516	2.70746	14.015	0.193993	1.38418	0.8875	1.3591	153.138	8.4225	0.174428	2.07097	8.635	0.373318	4.32332	4.5075	0.14523	3.22196	6.595	0.06245	0.946929	3.24	0.759122	23.4297
	13	8.395	0.207284	2.46914	10.1725	0.533128	5.24087	13.9475	0.115	0.824521	1.3475	0.433542	32.1738	8.8075	0.912264	10.3578	7.8375	1.11942	14.2828	4.135	0.246103	5.9517	6.53	0.398832	6.10768	2.8675	0.474649	16.5527
	14	8.4575	0.265628	3.14074	10.1825	0.628139	6.16881	13.8325	0.519126	3.75294	1.3725	0.601408	43.8184	8.7775	0.186078	2.11994	7.605	0.974697	12.8165	4.7675	0.812501	17.0425	7.19	0.727599	10.1196	3.0325	0.730177	24.0784
	15	9.245	0.327058	3.53767	10.7875	0.234716	2.17582	14.2275	0.313409	2.20284	0.5025	0.628987	125.172	8.805	0.127932	1.45295	7.34	0.924338	12.5932	4.6	0.0812404	1.7661	7.04	0.149889	2.1291	3.1725	0.669147	21.0921
	16	9.75667	0.116762	1.19674	10.5167	0.158219	1.50446	13.4933	0.244404	1.81129	0.25	0.324191	129.677	8.61	0.292062	3.39212	6.25333	0.421466	6.73986	4.87333	0.161658	3.3172	8.35	1.48159	17.7436	3.69	0.870689	23.5959
average CV				2.57619			2.15871			3.05025			49.5178			2.8003			12.4621			6.91284			4.99945			13.1161
